# Supplementary material for: Challenges in Measuring In Vitro Activity of LNP-mRNA Therapeutics
Source: Int J Mol Sci. 2025 Aug 22;26(17):8152. doi: 10.3390/ijms26178152 (PMC12427680; doi:10.3390/ijms26178152)
Supplement: Supplementary file 1 [file ijms-26-08152-s001.zip]

Archive with 1 entries (1 files):
- ijms-3776094-supplementary.xlsx
