# Supplementary material for: Challenges in Measuring In Vitro Activity of LNP-mRNA Therapeutics
Source: Int J Mol Sci. 2025 Aug 22;26(17):8152. doi: 10.3390/ijms26178152 (PMC12427680; doi:10.3390/ijms26178152)
Supplement: Supplementary file 1 [file ijms-26-08152-s001.zip › ijms-3776094-supplementary.xlsx]

## Sheet: statistics
FIGURE 1
	*p<0.05
	**p<0.01
	***p<0.001		Luc expression (LU)
	HEK293	T test against control cells				T test same dose in different cell lines (HEK293 vs A549)
		T test HEK293					T test
		0.0368298	*	Ctl vs Naked RNA
	LNP-1	0.00129297	**	Ctl vs 0.2			0.00410567	**	Naked RNA vs Naked RNA
	LNP-1	0.0189697	*	Ctl vs 0.4		LNP-1	0.000929135	**	0.2 vs 0.2
	LNP-1	0.00714281	**	Ctl vs 0.8		LNP-1	0.0010676	**	0.4 vs 0.4
	LNP-1	0.00707627	**	Ctl vs 1.6		LNP-1	0.00156763	**	0.8 vs 0.8
	LNP-1	0.00757618	**	Ctl vs 3.2		LNP-1	0.000119124	***	1.6 vs 1.6
						LNP-1	0.00439444	**	3.2 vs 3.2
	A549
		T test A549
		0.0163441	*	Ctl vs Naked RNA
	LNP-1	0.000926373	**	Ctl vs 0.2
	LNP-1	0.00287893	**	Ctl vs 0.4
	LNP-1	0.0022553	**	Ctl vs 0.8
	LNP-1	0.000358839	***	Ctl vs 1.6
	LNP-1	0.00294772	**	Ctl vs 3.2
FIGURA 2
			Luc expression (LU)
	A549	T test against control cells				T test same dose in different experimental design (A549 vs A549 double volume)
		T test					T test
	LNP-1	0.000925703	**	Ctl vs Naked RNA			0.439264		Naked RNA vs Naked RNA
	LNP-1	0.00287859	**	Ctl vs 0.2		LNP-1	0.113688		0.2 vs 0.2
	LNP-1	0.00225492	**	Ctl vs 0.4		LNP-1	0.494467		0.4 vs 0.4
	LNP-1	0.000358573	***	Ctl vs 0.8		LNP-1	0.00537575	**	0.8 vs 0.8
	LNP-1	0.00294749	**	Ctl vs 1.6		LNP-1	0.0167639	**	1.6 vs 1.6
				Ctl vs 3.2		LNP-1	0.0131414	**	3.2 vs 3.2
	A549 double volume
		T test
		0.00441971		Ctl vs Naked RNA
	LNP-1	0.00017234	***	Ctl vs 0.2
	LNP-1	0.000287681	***	Ctl vs 0.4
	LNP-1	0.00208151	**	Ctl vs 0.8
	LNP-1	0.00250865	**	Ctl vs 1.6
	LNP-1	0.00323047	**	Ctl vs 3.2
FIGURA 3
			Luc expression (LU)
	A549	T test against control cells				T test same dose in different storage conditions
		T test				T test
	LNP-2 4°C	0.00105054	**	Ctl vs 0.2		0.437354		0.2 at 4°C vs 0.2 at 37°C
	LNP-2 4°C	0.00225495	**	Ctl vs 0.4		0.021987	*	0.4 at 4°C vs 0.4 at 37°C
	LNP-2 4°C	0.000860664	**	Ctl vs 0.8		0.431039		0.8 at 4°C vs 0.8 at 37°C
	LNP-2 4°C	0.000588874	**	Ctl vs 1.6		0.700234		1.6 at 4°C vs 1.6 at 37°C
	LNP-2 4°C	2.38548e-08	***	Ctl vs 3.2		0.228245		3.2 at 4°C vs 3.2 at 37°C
		T test				T test
	LNP-2 37°C	2.17596e-05	***	Ctl vs 0.2		0.00106532	**	0.2 at 4°C vs 0.2 at 85°C
	LNP-2 37°C	0.000443233	***	Ctl vs 0.4		0.00227152	**	0.4 at 4°C vs 0.4 at 85°C
	LNP-2 37°C	0.00186857	**	Ctl vs 0.8		0.000857919	**	0.8 at 4°C vs 0.8 at 85°C
	LNP-2 37°C	0.000456963	***	Ctl vs 1.6		0.000588611	**	1.6 at 4°C vs 1.6 at 85°C
	LNP-2 37°C	0.151666		Ctl vs 3.2		3.16082e-08	***	3.2 at 4°C vs 3.2 at 85°C
		T test				T test
	LNP-2 85°C	0.547089		Ctl vs 0.2		0.515456		0.2 at 4°C vs 0.2 at F/T
	LNP-2 85°C	0.374457		Ctl vs 0.4		0.0223362	*	0.4 at 4°C vs 0.4 at F/T
	LNP-2 85°C	0.138273		Ctl vs 0.8		0.523164		0.8 at 4°C vs 0.8 at F/T
	LNP-2 85°C	0.0081634	**	Ctl vs 1.6		0.595996		1.6 at 4°C vs 1.6 at F/T
	LNP-2 85°C	0.00913261	**	Ctl vs 3.2		0.00746778	**	3.2 at 4°C vs 3.2 at F/T
		T test
	LNP-2 F/T	0.00701281	**	Ctl vs 0.2
	LNP-2 F/T	2.37681e-05	***	Ctl vs 0.4
	LNP-2 F/T	0.0167176	*	Ctl vs 0.8
	LNP-2 F/T	0.0474195	*	Ctl vs 1.6
	LNP-2 F/T	0.000165132	***	Ctl vs 3.2
FIGURA 4
			Luc expression (LU)
	A549	T test against control cells				T test same dose (LNP-2 vs LNP-3)
		T test				T test
	LNP-2	0.159032		Ctl vs 0.2		0.215893		0.2 vs 0.2
	LNP-2	0.143463		Ctl vs 0.4		0.230024		0.4 vs 0.4
	LNP-2	0.144929		Ctl vs 0.8		0.247032		0.8 vs 0.8
	LNP-2	0.000496579	***	Ctl vs 1.6		0.0045532	**	1.6 vs 1.6
	LNP-2	0.151196		Ctl vs 3.2		0.0451188	*	3.2 vs 3.2
		T test
	LNP-3	0.000672884	**	Ctl vs 0.2
	LNP-3	0.00156428	**	Ctl vs 0.4
	LNP-3	0.000445778	***	Ctl vs 0.8
	LNP-3	0.0015339	**	Ctl vs 1.6
	LNP-3	0.00993439	*	Ctl vs 3.2
		T test
	LNP-4	0.000639994	**	Ctl vs 0.2
	LNP-4	0.0011595	**	Ctl vs 0.4
	LNP-4	0.00198632	**	Ctl vs 0.8
	LNP-4	0.00113645	**	Ctl vs 1.6
	LNP-4	0.00015032	***	Ctl vs 3.2

## Sheet: raw data
FIGURE 1
			Luc expression (LU)
	HEK293		replicates			average	st dev
		Ctl	20	50	40	36.6667	15.2753
		Naked RNA	1260	650	1030	980	308.058
	LNP-1	0.2	729230	821170	752140	767513	47859.1
	LNP-1	0.4	1000120	1646600	1382050	1.34292e+06	325011
	LNP-1	0.8	1339570	1703350	1325200	1456040	214297
	LNP-1	1.6	1499490	2000300	1685210	1.72833e+06	253175
	LNP-1	3.2	860110	649660	852530	787433	119375
	A549		replicates			average	st dev
		Ctl	130	173	145	149.333	21.8251
		Naked RNA	1970	1350	1880	1733.33	335.012
	LNP-1	0.2	3790790	4077960	3685370	3.85137e+06	203186
	LNP-1	0.4	6074100	7311600	6894500	6.76007e+06	629608
	LNP-1	0.8	7840110	9045540	7895200	8.26028e+06	680610
	LNP-1	1.6	8663150	9220950	9110250	8.99812e+06	295323
	LNP-1	3.2	7828110	9429220	8965230	8.74085e+06	823800
FIGURA 2
			Luc expression (LU)
	A549		replicates			average	st dev
		Ctl	130	173	145	149.333	21.8251
		Naked RNA	1970	1350	1880	1733.33	335.012
	LNP-1	0.2	3790790	4077960	3685370	3.85137e+06	203186
	LNP-1	0.4	6074100	7311600	6894500	6.76007e+06	629608
	LNP-1	0.8	7840110	9045540	7895200	8.26028e+06	680610
	LNP-1	1.6	8663150	9220950	9110250	8.99812e+06	295323
	LNP-1	3.2	7828110	9429220	8965230	8.74085e+06	823800
	A549 double volume		replicates			average	st dev
		Ctl	155	160	180	165	13.2288
		Naked RNA	1880	2280	1950	2036.67	213.62
	LNP-1	0.2	3979910	4153070	4012300	4.04843e+06	92059.5
	LNP-1	0.4	6748010	7155020	6988540	6.96386e+06	204625
	LNP-1	0.8	9876810	11544360	10504230	10641800	842244
	LNP-1	1.6	11235240	13209070	13002560	12482290	1.0849e+06
	LNP-1	3.2	9574770	11653540	10470250	1.05662e+07	1.0427e+06
FIGURA 3
			Luc expression (LU)
	A549
			replicates			average	st dev
		Ctl	50	70	50	56.6667	11.547
	LNP-2 4°C	0.2	73080	81700	76520	77100	4339.17
	LNP-2 4°C	0.4	137490	161400	145210	148033	12202.5
	LNP-2 4°C	0.8	275950	302020	301520	293163	14909.3
	LNP-2 4°C	1.6	412210	379050	398520	396593	16663.7
	LNP-2 4°C	3.2	454730	454970	454750	454817	133.167
		Ctl	50	70	50	56.6667	11.547
	LNP-2 37°C	0.2	75100	74060	74080	74413.3	594.755
	LNP-2 37°C	0.4	169860	180660	169530	173350	6332.8
	LNP-2 37°C	0.8	296650	258850	264120	273207	20472.8
	LNP-2 37°C	1.6	410030	381170	400450	397217	14699.2
	LNP-2 37°C	3.2	324630	415440	36520	258863	197836
		Ctl	50	70	50	56.6667	11.547
	LNP-2 85°C	0.2	60	20	50	43.3333	20.8167
	LNP-2 85°C	0.4	130	60	70	86.6667	37.8594
	LNP-2 85°C	0.8	70	160	90	106.667	47.2582
	LNP-2 85°C	1.6	90	100	90	93.3333	5.7735
	LNP-2 85°C	3.2	190	170	170	176.667	11.547
		Ctl	50	70	50	56.6667	11.547
	LNP-2 F/T	0.2	98540	76170	78520	84410	12293.2
	LNP-2 F/T	0.4	202240	198910	200150	200433	1682.98
	LNP-2 F/T	0.8	288140	307570	195620	263777	59819.6
	LNP-2 F/T	1.6	382990	457620	195420	345343	135093
	LNP-2 F/T	3.2	543780	536530	520560	533623	11879.8
FIGURA 4
			Luc expression (LU)
	A549
			replicates			average	st dev
	LNP-2	Ctl	210	200	205	205	5
	LNP-2	0.2	2610280	2487120	159630	1.75234e+06	1.3807e+06
	LNP-2	0.4	3411640	3372940	352140	2.37891e+06	1.75534e+06
	LNP-2	0.8	3466880	3488460	346890	2.43408e+06	1.80759e+06
	LNP-2	1.6	1864430	1986160	1854203	1.9016e+06	73411.4
	LNP-2	3.2	687030	843220	72540	534263	407419
	LNP-3	Ctl	186	152	200	179.333	24.6847
	LNP-3	0.2	3036780	3265450	3012560	3104930	139541
	LNP-3	0.4	3991070	4420000	4560230	4.32377e+06	296532
	LNP-3	0.8	3969340	4241680	4001230	4070750	148886
	LNP-3	1.6	2937410	3330230	3005620	3.09109e+06	209894
	LNP-3	3.2	2640140	2635270	3521020	2.93214e+06	509988
	LNP-4	Ctl	210	190	180	193.333	15.2753
	LNP-4	0.005	184740	174640	169540	176307	7735.85
	LNP-4	0.01	330540	370770	360250	353853	20863.9
	LNP-4	0.02	516920	602540	574210	564557	43618.6
	LNP-4	0.04	789890	702820	754120	748943	43765.2
	LNP-4	0.08	942110	982880	965230	963407	20446.1
